# Supplementary material for: Daily torpor reduces the energetic consequences of microhabitat selection for a widespread bat
Source: Ecology. 2022 Apr 11;103(6):e3677. doi: 10.1002/ecy.3677 (PMC9286574; doi:10.1002/ecy.3677)
Supplement: Supplementary file 2 — Data S1 [file ECY-103-0-s002.zip]

Archive with 2 entries (2 files):
- alston_et_al_myth_roost_code_final.R
- MetadataS1.pdf
