# Supplementary material for: Daily torpor reduces the energetic consequences of microhabitat selection for a widespread bat
Source: Ecology. 2022 Apr 11;103(6):e3677. doi: 10.1002/ecy.3677 (PMC9286574; doi:10.1002/ecy.3677)
Supplement: Supplementary file 2 — Data S1 [file ECY-103-0-s002.zip › alston_et_al_myth_roost_code_final.R]

# Code for: Daily torpor reduces the energetic consequences of habitat selection for a widespread bat
# Jesse Alston
#_____________________________________

# PACKAGES ####
library(bayesplot)
library(brms)
library(car)
library(loo)
library(lubridate)
library(pROC)
library(ggpubr)
library(tidybayes)
library(tidyverse)

# DATA ####
# Set working directory #
setwd("C:\\files\\publications_academic\\in_review\\alston_et_al_myth_roost_selection\\submission_5\\final_data_and_code\\")

# Aggregate rock roost temperature data sets into a single data.frame #
file_list <- list.files("roost_temp_data\\clean_rock", 
                        pattern = ".csv", full.names=TRUE)

file_list_short <- basename(file_list)

all_files <- map(file_list, read_csv)

all_files <- set_names(all_files, file_list_short) %>%
  map_dfr(~ .x)

# Reformat time
all_files$date_time <- as.POSIXct(all_files$date_time, tz="America/Chicago", format="%m/%d/%Y %H:%M")

# Remove temperature readings outside of study period
str(all_files)
all_files <- all_files[all_files$month >= 8 | all_files$day >= 28,]
all_files <- all_files[all_files$month < 10,]

# Make numeric time vector
all_files$hour <- hour(all_files$time)
all_files$minute <- minute(all_files$time)
all_files <- subset(all_files, select=-time)
all_files$time <- all_files$hour + (all_files$minute/60)

# Remove temperature readings for times when bats were not in roosts
all_files <- all_files[all_files$time > 4.74 & all_files$time < 21.01,]

# Standardize used/available category
all_files$used <- if_else(all_files$used=="y", 1, 0)

# Convert temperature to Celsius
all_files$temp_c <- (all_files$temp_f-32)*(5/9)
all_files <- subset(all_files, select=-c(temp_f))

all_files_rock <- all_files

### Aggregate tree roost temperature CSVs into a single data.frame ###
file_list <- list.files("roost_temp_data\\clean_tree", 
                        pattern = ".csv", full.names=TRUE)

file_list_short <- basename(file_list)

all_files <- map(file_list, read_csv)

all_files <- set_names(all_files, file_list_short) %>%
  map_dfr(~ .x)

# Reformat time
all_files$date_time <- as.POSIXct(all_files$date_time, tz="America/Chicago", format="%m/%d/%Y %H:%M")

# Remove temperature readings outside of study period
str(all_files)
all_files <- all_files[all_files$month >= 8 | all_files$day >= 28,]
all_files <- all_files[all_files$month < 10,]

# Remove temperature readings for times when bats were not in roosts
str(all_files)
all_files$hour <- hour(all_files$date_time)
all_files$minute <- minute(all_files$date_time)
all_files$time <- all_files$hour + (all_files$minute/60)
all_files <- all_files[all_files$time > 4.74 & all_files$time < 21.01,]

# Convert temperature to Celsius
all_files$temp_c <- (all_files$temp_f-32)*(5/9)
all_files <- subset(all_files, select=-c(temp_f))

all_files_tree <- all_files

# Compile into summarized data set #
datt <- all_files_tree
datr <- all_files_rock

# Create index variables)
dat <- datt %>%
  group_by(id) %>%
  summarize(temp = mean(temp_c, na.rm=TRUE), used = mean(used, na.rm=TRUE), stdev = sd(temp_c, na.rm=TRUE))
dat$type <- substr(dat$id, 8, 8)
dat$type[21:35] <- substr(dat$id[21:35], 7, 7)
dat$type[36:44] <- "used"

datb <- datr %>%
  group_by(id) %>%
  summarize(temp = mean(temp_c, na.rm=TRUE), used = mean(used, na.rm=TRUE), stdev = sd(temp_c, na.rm=TRUE))
datb$type <- "rock"

t1 <- datt %>%
  group_by(id, month, day) %>%
  summarize(max_temp = max(temp_c), used=mean(used))

t1b <- datr %>%
  group_by(id, month, day) %>%
  summarize(max_temp = max(temp_c), used=mean(used))

t1max <- t1 %>%
  group_by(id) %>%
  summarize(max_temp = mean(max_temp), used=mean(used))

t1bmax <- t1b %>%
  group_by(id) %>%
  summarize(max_temp = mean(max_temp), used=mean(used))

t12 <- left_join(t1, datt, by = c("id", "month", "day", "used"))
str(t12)
t12$point_temp <- t12$temp_c

t12b <- left_join(t1b, datr, by = c("id", "month", "day", "used"))
str(t12b)
t12b$point_temp <- t12b$temp_c

t123 <- t12[t12$point_temp==t12$max_temp,]

t123b <- t12b[t12b$point_temp==t12b$max_temp,]

t1234 <-  t123 %>%
  group_by(id, month, day) %>%
  summarize(time = min(time), used=mean(used), max=mean(max_temp))

t1234b <-  t123b %>%
  group_by(id, month, day) %>%
  summarize(time = min(time), used=mean(used), max=mean(max_temp))

t12345 <- t1234 %>%
  group_by(id) %>%
  summarize(time = mean(time), used=mean(used), max=mean(max))

t12345b <- t1234b %>%
  group_by(id) %>%
  summarize(time = mean(time), used=mean(used), max=mean(max))

dat$time <- t12345$time
datb$time <- t12345b$time

dat$max_temp <- t12345$max
datb$max_temp <- t12345b$max

all_dat <- rbind(dat,datb)

# Regress ambient temp vs roost temp each hour ###########
raw_weather <- read_csv("weather_data\\custer_raws_weather_data.csv")
str(raw_weather)
raw_weather$date_time <- as.POSIXct(raw_weather$date_time, tz="America/Chicago", format="%m/%d/%Y %H:%M")
raw_weather$temp_c <- (raw_weather$temp-32)*(5/9)

weather <- subset(raw_weather, select=c(date_time, temp_c))

rock_dat_hr <- all_files_rock[all_files_rock$minute==0,]
tree_dat_hr <- all_files_tree[all_files_tree$minute==0,]

rock_hr <- left_join(rock_dat_hr, weather, by = "date_time")
tree_hr <- left_join(tree_dat_hr, weather, by = "date_time")

# Averaging daily temperatures
weather2 <- read.csv("weather_data\\custer_raws_weather_data.csv")
str(weather2)

weather2 <- weather2[weather2$hour > 4.74 & weather2$hour < 21.01,]

weather_daily <- weather2 %>%
  dplyr::group_by(year, month, day) %>%
  dplyr::summarize(max_temp = max(tempc, na.rm=TRUE), min_temp = min(tempc, na.rm=TRUE), mean_temp = mean(tempc, na.rm=TRUE))

str(weather_daily)

# Load torpor data #
torp <- read_csv("torpor_data\\temp_torp_data_validated_final.csv")

torp2 <- left_join(torp, weather_daily, by = c("year", "month", "day"))

tree_files_used <- all_files_tree[all_files_tree$used==1,]

rock_files_used <- all_files_rock[all_files_rock$used==1,]

all_files_used <- rbind(rock_files_used,tree_files_used)

ht_chk <- all_files_used %>%
  group_by(id, month, day) %>%
  dplyr::summarize(mean_temp=mean(temp_c))

ht_chk2 <- ht_chk %>%
  group_by(id) %>%
  dplyr::summarize(mean_temp=mean(mean_temp))

ht_chk$mean_temp_ctrd <- round(ht_chk$mean_temp - mean(ht_chk2$mean_temp), digits=1)

# More weather data
ambient <- read.csv("weather_data\\roost_ambient_temp_data.csv")

ambient <- left_join(ambient, weather_daily)
ambient <- left_join(ambient, all_dat, by="id")
ambient <- ambient[,1:12]
names(ambient) <- c("bat_id", "mass", "roost_id", "date", "year", "month", "day", "class",
                    "max_temp", "min_temp", "mean_temp", "roost_temp")

rock_hr <- read_csv("weather_data\\rock_ambient_lm.csv")
tree_hr <- read_csv("weather_data\\tree_ambient_lm.csv")

# Functions ####
# This function calculates minute-by-minute torpor use in a given day at a given temperature
if_torp <- function (req_data) {
  final_vector <- vector()
  
  for(i in 1:length(req_data)){
    n_tot <- case_when(542 - torp_est_vr[i]*req_data[i] > 976 ~ 976,
                       542 - torp_est_vr[i]*req_data[i] < 0 ~ 0,
                       542 - torp_est_vr[i]*req_data[i] < 976 & 542 - torp_est_vr[i]*req_data[i] > 0 ~ 
                         round(542 - torp_est_vr[i]*req_data[i], digits=0))
    n_morn <- if_else(
      n_tot*0.131 > 30,
      round(n_tot*0.869, digits=0),
      round(n_tot, digits=0)
    )
    n_ev <- if_else(
      n_tot*0.131 > 30,
      round(n_tot*0.131, digits=0),
      0
    )
    
    torp_vector <- c(rep(1,n_morn),
                     rep(0,976-(n_morn+n_ev)),
                     rep(1,n_ev))
    final_vector <- c(final_vector,torp_vector)
  }
  
  return(final_vector)
}

# Calculate torpor use as a function of temperature
# Energetic Modeling #####
.87*37 # 32 = morning torpor, 5 = evening torpor
# 471 = mean am torpor, 71 = mean pm torpor
# no pm torpor below 30 mins

# Regression to determine influence of ambient temperature on torpor use
options(buildtools.check = function(action) TRUE)
Mtorp <- brm(all_torpor ~ mean_temp + mass + (1|bat_id), data  = torp2, warmup = 2000, iter  = 12000, 
              chains = 3, seed = 54, cores  = 3, control=list(adapt_delta=0.99), save_pars = save_pars(all = TRUE))
summary(Mtorp)
pp_check(Mtorp)

# Leave-one-out cross-validation #
loo1 <- loo(Mtorp, save_psis=TRUE, cores=3, moment_match=TRUE)
loo1

# PIT Visualization
psis <- loo1$psis_object
lw <- weights(psis)
y <- torp2$all_torpor
yrep <- posterior_predict(Mtorp)
ppc_loo_pit_overlay(y, yrep, lw=lw) # poor fit due to 2 outliers (when torpor is > 800 minutes/day), 
                                    # but slope is similar (approximately -34) if those data points 
                                    # are removed, so I am keeping them in the model

# Create data.frame of posterior distribution for effect of temperature on torpor duration
torp_est_df <- Mtorp %>%
  spread_draws(b_mean_temp)

torp_est_vr <- sample(torp_est_df$b_mean_temp,2560)
torp_est_vr <- 0 - torp_est_vr

all_files_used$in_torp <- if_torp(ht_chk$mean_temp_ctrd)

all_files_used2 <- all_files_used
str(all_files_used)
all_files_used$temp <- round(all_files_used2$temp_c, digits=1)

# Calculate minute-by-minute metabolic expenditure at a given temperature
temp_mr <- as.data.frame(seq(0,45,0.1))
names(temp_mr) <- "temp"
temp_mr$mr_torp <- (7*(0.017*temp_mr$temp + 0.0269)/60)*(19.5/4184)
temp_mr$mr_hom <- (7*(0.00779*temp_mr$temp^2 - 0.579*temp_mr$temp + 11.7)/60)*(19.5/4184)

temp_mr$temp2 <- as.character(temp_mr$temp)
all_files_used$temp2 <- as.character(all_files_used$temp)

all_files_used <- left_join(all_files_used, temp_mr, by="temp2")

all_files_used$mr_hetero <- if_else(all_files_used$in_torp == 1, all_files_used$mr_torp, all_files_used$mr_hom)

all_files_used3 <- all_files_used[all_files_used$temp_c > 12.4,]

# Data.frame of simulated daily energy expenditure in each roost in each day of study period
mr_plot <- all_files_used %>%
  group_by(id, month, day) %>%
  dplyr::summarize(mean_temp=mean(temp.x), hom=sum(mr_hom), het=sum(mr_hetero))

means <- all_files_used %>%
  group_by(id) %>%
  dplyr::summarize(mean_temp=mean(temp.x))

mr_plot2 <- mr_plot[mr_plot$mean_temp > 12.4,] # no temperatures observed below this, so remove them

# Roost Selection #####
# Basic Summary #
# Overall Mean/Min/Max (Rocks)
mean(datb$temp) # 20.3
min(datb$temp) # 16.6
max(datb$temp) # 24.7

# Overall Mean/Min/Max (Trees)
mean(dat$temp) # 19.1
min(dat$temp) # 16.3
max(dat$temp) # 26.2

# Overall Daily High Mean/Max/Min (Rocks)
mean(datb$max_temp) # 25.9
min(datb$max_temp) # 17.9
max(datb$max_temp) # 38.4

# Overall Daily High Mean/Max/Min (Trees)
mean(dat$max_temp) # 28.3
min(dat$max_temp) # 21.0
max(dat$max_temp) # 52.1

# Overall Temp Peak Timing Mean/Max/Min (Rocks)
mean(datb$time) # 14.73 >>> 1444 rock
min(datb$time) # 10.10 >>> 1006 rock
max(datb$time) # 17.79 >>> 1748 rock

# Overall Temp Peak Timing Mean/Max/Min (Trees)
mean(dat$time) # 13.96 >>> 1357 tree
min(dat$time) # 10.94 >>> 1056 tree
max(dat$time) # 16.99 >>> 1659 tree

# Regression of hourly temps on roost temps
options(na.action="na.omit")
summary(lm(roost_temp ~ ambient_temp, data = rock_hr))
summary(lm(roost_temp ~ ambient_temp, data = tree_hr))

# Logistic Regression - Effect of Temperature on Roost Selection #
Mroost <- brm(used ~ temp + time + stdev, data = all_dat, family = bernoulli(link = "logit"),
           warmup = 1000, iter   = 13000, chains = 3, seed = 54, cores  = 3)
summary(Mroost)

# Binned error plots #
pp_check(Mroost, type = "error_binned", nsamples = 4) # fits OK

# ROC Curve Analysis
y <- all_dat$used
ypred_mat <- posterior_epred(Mroost)
ypred <- colMeans(ypred_mat)
roc(y, ypred, plot=TRUE)

# Summary of roost-type-specific roost temperature metrics #
# Used Mean/Min/Max (Rocks)
mean(datb$temp[datb$used==1]) # 20.8
min(datb$temp[datb$used==1]) # 16.9
max(datb$temp[datb$used==1]) # 23.6

# Available Mean/Min/Max (Rocks)
mean(datb$temp[datb$used==0]) # 20.0
min(datb$temp[datb$used==0]) # 16.6
max(datb$temp[datb$used==0]) # 24.7

# Used Mean/Min/Max (Trees)
mean(dat$temp[dat$used==1]) # 19.0
min(dat$temp[dat$used==1]) # 17.8
max(dat$temp[dat$used==1]) # 20.8

# Available Mean/Min/Max (Trees - Cavities)
mean(dat$temp[dat$used==0 & dat$type=="C"]) # 19.6
min(dat$temp[dat$used==0 & dat$type=="C"]) # 16.3
max(dat$temp[dat$used==0 & dat$type=="C"]) # 26.2

# Available Mean/Min/Max (Trees - Bark)
mean(dat$temp[dat$used==0 & dat$type=="B"]) # 18.7
min(dat$temp[dat$used==0 & dat$type=="B"]) # 16.4
max(dat$temp[dat$used==0 & dat$type=="B"]) # 21.4

# Used vs. Available Roosts (Overall)
mean(all_dat$temp[all_dat$used==1]) # 20.3
mean(all_dat$temp[all_dat$used==0]) # 19.7

# Timing of Peak Temperature #
# Used Temp Peak Timing Mean/Max/Min (Rocks)
mean(datb$time[datb$used==1]) # 14.29 >>> 1417 rock
min(datb$time[datb$used==1]) # 11.10 >>> 1106 rock
max(datb$time[datb$used==1]) # 17.59 >>> 1736 rock

# Available Temp Peak Timing Mean/Max/Min (Rocks)
mean(datb$time[datb$used==0]) # 15.00 >>> 1500
min(datb$time[datb$used==0]) # 10.10 >>> 1006
max(datb$time[datb$used==0]) # 17.79 >>> 1748

# Used Temp Peak Timing Mean/Max/Min (Trees)
mean(dat$time[dat$used==1]) # 13.78 >>> 1447
min(dat$time[dat$used==1]) # 11.42 >>> 1125
max(dat$time[dat$used==1]) # 16.99 >>> 1659

# Available Temp Peak Timing Mean/Max/Min (Trees)
mean(dat$time[dat$used==0 & dat$type=="C"]) # 14.19 >>> 1411
min(dat$time[dat$used==0 & dat$type=="C"]) # 11.34 >>> 1121
max(dat$time[dat$used==0 & dat$type=="C"]) # 16.24 >>> 1615

# Available Temp Peak Timing Mean/Max/Min (Trees)
mean(dat$time[dat$used==0 & dat$type=="B"]) # 13.81 >>> 1349
min(dat$time[dat$used==0 & dat$type=="B"]) # 10.94 >>> 1056
max(dat$time[dat$used==0 & dat$type=="B"]) # 16.14 >>> 1608

# Used vs. Available Roosts (Overall)
mean(all_dat$time[all_dat$used==1]) # 14.17 >>> 1410
mean(all_dat$time[all_dat$used==0]) # 14.58 >>> 1435

# Standard Deviation #
# Used Mean/Min/Max (Rocks)
mean(datb$stdev[datb$used==1]) # 6.7
min(datb$stdev[datb$used==1]) # 4.3
max(datb$stdev[datb$used==1]) # 10.0

# Available Mean/Min/Max (Rocks)
mean(datb$stdev[datb$used==0]) # 6.1
min(datb$stdev[datb$used==0]) # 3.2
max(datb$stdev[datb$used==0]) # 11.0

# Used Mean/Min/Max (Trees)
mean(dat$stdev[dat$used==1]) # 7.6
min(dat$stdev[dat$used==1]) # 6.7
max(dat$stdev[dat$used==1]) # 9.1

# Available Mean/Min/Max (Trees - Cavities)
mean(dat$stdev[dat$used==0 & dat$type=="C"]) # 8.7
min(dat$stdev[dat$used==0 & dat$type=="C"]) # 5.8
max(dat$stdev[dat$used==0 & dat$type=="C"]) # 16.4

# Available Mean/Min/Max (Trees - Bark)
mean(dat$stdev[dat$used==0 & dat$type=="B"]) # 7.7
min(dat$stdev[dat$used==0 & dat$type=="B"]) # 6.4
max(dat$stdev[dat$used==0 & dat$type=="B"]) # 11.0

# Used vs. Available Roosts (Overall)
mean(all_dat$stdev[all_dat$used==1]) # 6.9
mean(all_dat$stdev[all_dat$used==0]) # 7.0

# Mann-Whitney U Test for whether bats use rock vs. tree roosts if the weather differs #
wilcox.test(mean_temp~class, data=ambient) # p = 0.816

# Roost Temp ~ Ambient Temp Regression #
summary(lm(roost_temp ~ mean_temp, data=ambient))

# Fig. 3 ####
fig3 <- ggplot(mr_plot2, aes(x=mean_temp, y=hom)) +
  geom_point(mr_plot2, mapping = aes(x=mean_temp, y=het), color="#045CB4", size=3, alpha=0.1) +
  geom_point(mr_plot2, mapping = aes(x=mean_temp, y=hom), color="red", fill="white", size=3, alpha=0.1) +
  geom_smooth(mr_plot2, mapping = aes(x=mean_temp, y=het), color="#045CB4", size=2) +
  geom_smooth(mr_plot2, mapping = aes(x=mean_temp, y=hom), color="red", size=2) +
  xlab(expression(paste("Mean Roost Temperature (",degree*"C)"))) +
  ylab("Daily Energy Expenditure (kcal)") +
  ylim(0,4) +
  xlim(12,31) +
  theme_classic(base_size=20)
fig3

# Fig. 4 #
all_dat$used <- if_else(all_dat$used==0, "Available", "Used")

# Plot mean temperature
fig4a <- ggplot(all_dat, aes(x=temp, fill=used)) +
  geom_density(adjust=2, alpha=0.6) +
  labs(x=expression(paste("Mean Roost Temp (",degree*"C)")), y="Density") +
  scale_fill_manual(values = c("#fca311", "#045CB4")) +
  theme_classic(base_size = 15) +
  theme(legend.position= "top", legend.title=element_blank())

# Plot time of peak temperature
fig4b <- ggplot(all_dat, aes(x=time, fill=used)) +
  geom_density(adjust=2, alpha=0.6) +
  labs(x="Time of Day at Peak Temp", y="Density") +
  scale_fill_manual(values = c("#fca311", "#045CB4")) +
  theme_classic(base_size = 15) +
  theme(legend.position= "top", legend.title=element_blank())

# Plot standard deviation of temperature
fig4c <- ggplot(all_dat, aes(x=stdev, fill=used)) +
  geom_density(adjust=2, alpha=0.6) +
  labs(x=expression(paste("Standard Deviation Roost Temp (",degree*"C)")), y="Density") +
  scale_fill_manual(values = c("#fca311", "#045CB4")) +
  theme_classic(base_size = 15) +
  theme(legend.position= "top", legend.title=element_blank())

# Make panel plot
ggarrange(fig4a, fig4b, fig4c,
          labels = c("A", "B", "C"),
          font.label = list(size = 20),
          ncol = 3, nrow = 1)

# Fig. 5 #
fig5 <- ggplot(ambient, aes(x=mean_temp, y=roost_temp)) +
  geom_point(size=4, alpha=0.5) +
  geom_smooth(method=lm, color="black") +
  xlab(expression(paste("Ambient Temperature (",degree*"C)"))) +
  ylab(expression(paste("Mean Roost Temperature (",degree*"C)"))) +
  theme_classic(base_size=20)

fig5

# Fig. A2 #
me <- conditional_effects(Mtorp, "mean_temp", resolution=300,
                          line_args=list("color='black'"))

me2 <- as.data.frame(me$mean_temp)

fig_s2 <- ggplot(me2,aes(x=mean_temp,y=estimate__)) +
  geom_ribbon(aes(ymin=lower__, ymax=upper__), alpha=0.2) +
  geom_line(size=2, color="black") +
  labs(x = expression(paste("Ambient Temperature (",degree*"C)")), y = "Daily Duration of Torpor (mins)") +
  theme_classic() +
  theme(legend.position = "none",
        axis.title = element_text(size = 20),
        axis.text.x = element_text(size = 16),
        axis.text.y = element_text(size = 16),
        panel.grid = element_blank()) +
  coord_cartesian(xlim=c(14,29), ylim=c(-50,1300))  +
  geom_point(data=torp2, aes(x=mean_temp, y=all_torpor), size=4, alpha=0.5)

fig_s2
